# Supplementary material for: Vine-Winery Byproducts as Precious Resource of Natural Antimicrobials: In Vitro Antibacterial and Antibiofilm Activity of Grape Pomace Extracts against Foodborne Pathogens
Source: Microorganisms. 2024 Feb 21;12(3):437. doi: 10.3390/microorganisms12030437 (PMC10972293; doi:10.3390/microorganisms12030437)
Supplement: Supplementary file 1 [file microorganisms-12-00437-s001.zip]

Archive with 1 entries (1 files):
- microorganisms-2846419-supplementary.pdf
